# Supplementary material for: IRAK2 directs stimulus-dependent nuclear export of inflammatory mRNAs
Source: eLife. 2017 Oct 9;6:e29630. doi: 10.7554/eLife.29630 (PMC5675595; doi:10.7554/eLife.29630)
Supplement: Figure 1—source data 1. — (A) for Figure 1C. (B) for Figure 1D. (C) for Figure 1G. [file elife-29630-fig1-data1.zip]

Archive with 3 entries (3 files):
- B. fig. 1d cxcl1.xlsx
- C. fig. 1g.xlsx
- A. fig. 1 c.xlsx
