# Supplementary material for: IRAK2 directs stimulus-dependent nuclear export of inflammatory mRNAs
Source: eLife. 2017 Oct 9;6:e29630. doi: 10.7554/eLife.29630 (PMC5675595; doi:10.7554/eLife.29630)
Supplement: Figure 1—source data 1. — (A) for Figure 1C. (B) for Figure 1D. (C) for Figure 1G. [file elife-29630-fig1-data1.zip › B. fig. 1d cxcl1.xlsx]

## Sheet: Sheet1
cxcl1	WT			IRAK2 KO
Ctrl	0	0	0	0	0	0
LPS	8.2	7.7	7.9	3.2	2.8	3.8
tnf	WT			IRAK2 KI
Ctrl	0	0	0	0	0	0
LPS	5.3	4.9	6.4	2.1	1.9	1.5
