# Supplementary material for: IRAK2 directs stimulus-dependent nuclear export of inflammatory mRNAs
Source: eLife. 2017 Oct 9;6:e29630. doi: 10.7554/eLife.29630 (PMC5675595; doi:10.7554/eLife.29630)
Supplement: Figure 1—source data 1. — (A) for Figure 1C. (B) for Figure 1D. (C) for Figure 1G. [file elife-29630-fig1-data1.zip › C. fig. 1g.xlsx]

## Sheet: Sheet1
WT	40	55	62	78	49	54	62	76	34	29	62	24	92	39	44	54	87	62	45	34	28	66	54	92	63	48	24	48	66	78	42	63	72	56	25	31	27	38	62	84	72	71	63	57	62	82	88	72	63
KK235AA	5	2	6	10	5	8	2	8	3	4	5	8	3	4	9	2	11	21	9	1	4	8	7	4	2	4	3	1	7	10	8	5	6	9	4	3	4	2	5	7	8	9	2	1	7	6	6	7	4
H351A	2	6	3	2	4	1	5	8	9	2	0	2	5	6	2	1	7	12	3	5	9	7	5	4	3	2	11	4	9	1	5	4	9	5	6	2	7	1	13	2	4	9	6	5	4	2	1	15	2
N333A	4	3	4	6	3	4	5	2	1	6	5	7	11	3	6	7	8	3	4	5	1	0	5	3	5	2	1	6	3	5	8	6	3	5	7	8	2	3	2	4	6	1	7	9	11	13	8	1	2
NLS mutant	8	2	5	9	2	5	4	1	4	5	6	9	3	1	2	5	9	11	17	5	3	5	2	1	8	4	8	4	3	7	5	2	8	7	4	5	8	2	7	9	5	2	1	11	18	3	4	6	2
[truncated: 1 more columns]
