# Supplementary material for: IRAK2 directs stimulus-dependent nuclear export of inflammatory mRNAs
Source: eLife. 2017 Oct 9;6:e29630. doi: 10.7554/eLife.29630 (PMC5675595; doi:10.7554/eLife.29630)
Supplement: Figure 1—source data 1. — (A) for Figure 1C. (B) for Figure 1D. (C) for Figure 1G. [file elife-29630-fig1-data1.zip › A. fig. 1 c.xlsx]

## Sheet: Sheet1
Cxcl1	Vector		WT		KK235AA		H351A		N333A		NLS
Ctrl	0.01343	0.0189	0.0524	0.0638	0.0334	0.0432	0.0323	0.0282	0.0724	0.0452	0.0426	0.0345
LPS	0.362	0.412	1.542	1.321	0.7822	0.6532	0.5892	0.6467	0.7326	0.5823	0.384	0.453

## Sheet: Sheet2
Tnf	Vector		WT		KK235AA		H351A		N333A		NLS
Ctrl	0.0092	0.0133	0.0212	0.0255	0.0182	0.0142	0.0148	0.0123	0.0182	0.0078	0.0132	0.0042
LPS	0.2324	0.1682	0.5823	0.4724	0.3124	0.2983	0.1992	0.2572	0.3842	0.2322	0.1762	0.1594
