# Supplementary material for: IRAK2 directs stimulus-dependent nuclear export of inflammatory mRNAs
Source: eLife. 2017 Oct 9;6:e29630. doi: 10.7554/eLife.29630 (PMC5675595; doi:10.7554/eLife.29630)
Supplement: Figure 2—source data 1. [file elife-29630-fig2-data1.xlsx]

## Sheet: Sheet1
	Nucleus
WT	75	45	62	74	63	57	63	54	67	45	82	36	61	85	66	43	63	54	36	75	43	45	63	26	73	45	64	34	64	32	64	36	73	25	67	44	34	21	62	32	63	42	13	45	34	63	25	42	42
K123/182/592R	5	2	1	5	4	6	7	12	3	2	6	8	3	4	14	2	4	6	9	7	5	2	3	7	5	8	3	10	4	7	8	9	2	15	1	5	4	8	3	2	8	5	2	5	6	2	1	5	7
[truncated: 1 more columns]
