# Supplementary material for: IRAK2 directs stimulus-dependent nuclear export of inflammatory mRNAs
Source: eLife. 2017 Oct 9;6:e29630. doi: 10.7554/eLife.29630 (PMC5675595; doi:10.7554/eLife.29630)
Supplement: Figure 2—figure supplement 1—source data 1. — (A) for Figure 2—figure supplement 2. (B) for Figure 2—figure supplement 3. [file elife-29630-fig2-figsupp1-data1.zip]

Archive with 2 entries (2 files):
- B. fig. 2 suppl 3.xlsx
- A. fig. 2 suppl 2.xlsx
