# Supplementary material for: IRAK2 directs stimulus-dependent nuclear export of inflammatory mRNAs
Source: eLife. 2017 Oct 9;6:e29630. doi: 10.7554/eLife.29630 (PMC5675595; doi:10.7554/eLife.29630)
Supplement: Figure 2—figure supplement 1—source data 1. — (A) for Figure 2—figure supplement 2. (B) for Figure 2—figure supplement 3. [file elife-29630-fig2-figsupp1-data1.zip › B. fig. 2 suppl 3.xlsx]

## Sheet: Sheet1
Ctrl	56	44	78	46	72	89	46	72	45	55	36	73	46	53	52	59	62	34	25	41	48	35	52	51	36	36	52	54	77	61	49	51	35	22	43	23	41	28	43	43	26	51	77	82	12	54	23	45	23
RanBP2 KD	24	17	12	22	29	18	14	23	7	9	5	19	32	17	14	18	21	6	18	29	33	32	12	31	34	13	18	15	22	19	8	5	7	18	21	28	14	18	21	2	9	4	15	4	2	15	26	23	21
[truncated: 1 more columns]
