# Supplementary material for: IRAK2 directs stimulus-dependent nuclear export of inflammatory mRNAs
Source: eLife. 2017 Oct 9;6:e29630. doi: 10.7554/eLife.29630 (PMC5675595; doi:10.7554/eLife.29630)
Supplement: Figure 2—figure supplement 1—source data 1. — (A) for Figure 2—figure supplement 2. (B) for Figure 2—figure supplement 3. [file elife-29630-fig2-figsupp1-data1.zip › A. fig. 2 suppl 2.xlsx]

## Sheet: Sheet1
WT	76	62	88	54	63	67	76	24	54	76	56	46	37	34	48	53	24	65	56	75	43	64	53	45	77	83	24	54	36	64	32	54	47	41	72	64	34	68	63	35	56	35	75	34	56	74	25	73	54
S136A & T140A	12	10	6	8	21	12	6	7	3	28	22	12	24	42	32	42	5	2	4	1	12	11	23	12	19	21	21	32	15	14	17	12	2	7	9	4	3	13	4	17	32	21	5	16	13	17	15	11	13
[truncated: 1 more columns]
