# Supplementary material for: IRAK2 directs stimulus-dependent nuclear export of inflammatory mRNAs
Source: eLife. 2017 Oct 9;6:e29630. doi: 10.7554/eLife.29630 (PMC5675595; doi:10.7554/eLife.29630)
Supplement: Figure 3—source data 1. — (A) for Figure 3B. (B) for Figure 3D. (C) for Figure 3G. [file elife-29630-fig3-data1.zip › B. fig. 3d.xlsx]

## Sheet: Sheet1
WT	4	5	9	7	12
KK235AA	1	0	0	0	1
NLS mutant	1	0	1	0	1
Sumo mutant	0	0	0	1	0
