# Supplementary material for: IRAK2 directs stimulus-dependent nuclear export of inflammatory mRNAs
Source: eLife. 2017 Oct 9;6:e29630. doi: 10.7554/eLife.29630 (PMC5675595; doi:10.7554/eLife.29630)
Supplement: Figure 3—source data 1. — (A) for Figure 3B. (B) for Figure 3D. (C) for Figure 3G. [file elife-29630-fig3-data1.zip › C. fig. 3g.xlsx]

## Sheet: Sheet1
cxcl1	WT			IRAK2 KO
0	1.1	1.8	1.4	2.1	1	0.9
1	8.2	7.1	7.9	11.4	13.2	15.2
tnf	WT			IRAK2 KO
0	1.1	1.8	1.3	0.7	1.2	1.6
1	6.8	7.3	5.4	10.2	9.4	8.8
ctnnb1	WT			IRAK2 KO
0	16.2	9.5	8.9	10.5	17.1	13.3
1	7.8	15.9	10.6	11.4	7.9	9.2
cxcl1	WT			IRAK2 KI
	2.1	1.7	1.2	3.1	2.2	1.9
	6.4	7.9	7.2	11.2	14.2	15.2
tnf	WT			IRAK2 KI
0	2.1	1.4	1.9	1.2	1.8	0.9
1	10.2	11.4	9.6	21.4	16.2	18.3
ctnnb1	WT			IRAK2 KI
0	6.1	8.4	7.3	9.2	5.8	6.9
1	10.2	8.4	9.2	9.5	7.2	8.3
