# Supplementary material for: IRAK2 directs stimulus-dependent nuclear export of inflammatory mRNAs
Source: eLife. 2017 Oct 9;6:e29630. doi: 10.7554/eLife.29630 (PMC5675595; doi:10.7554/eLife.29630)
Supplement: Figure 3—source data 1. — (A) for Figure 3B. (B) for Figure 3D. (C) for Figure 3G. [file elife-29630-fig3-data1.zip › A. fig. 3b.xlsx]

## Sheet: IRAK2 KI
cxcl1	WT			IRAK2 KI
0	1	1	1	1	1	1
1	432	386	401	112	156	132
0	1	1	1	1	1	1
1	424	558	447	425	508	478
tnf	WT			IRAK2 KI
0	1	1	1	1	1	1
1	88	102	95	32	25	29
0	1	1	1	1	1	1
1	161	144	151	201	175	181
cxcl2	WT			IRAK2 KI
0	1	1	1	1	1	1
1	32	44	29	15	22	17
0	1	1	1	1	1	1
1	78	62	58	57	72	76

## Sheet: IRAK2 KO
cxcl1	WT			IRAK2 KO
0	1	1	1	1	1	1
1	256	298	273	43	34	41
0	1	1	1	1	1	1
1	367	422	378	311	378	389
tnf	WT			IRAK2 KO
0	1	1	1	1	1	1
1	189	152	134	75	49	43
0	1	1	1	1	1	1
1	214	254	262	192	234	221
cxcl2	WT			IRAK2 KO
0	1	1	1	1	1	1
1	92	112	82	24	32	31
0	1	1	1	1	1	1
1	142	124	143	138	156	124
