# Supplementary material for: IRAK2 directs stimulus-dependent nuclear export of inflammatory mRNAs
Source: eLife. 2017 Oct 9;6:e29630. doi: 10.7554/eLife.29630 (PMC5675595; doi:10.7554/eLife.29630)
Supplement: Figure 3—figure supplement 1—source data 1. — (A) for Figure 3—figure supplement 1A. (B) for Figure 3—figure supplement 1A. (C) Figure 3—figure supplement 4. [file elife-29630-fig3-figsupp1-data1.zip]

Archive with 3 entries (3 files):
- C. fig. 3 suppl 4.xlsx
- A. fig. 3 suppl 1 A.xlsx
- B. fig. 3 suppl 1 B.xlsx
