# Supplementary material for: IRAK2 directs stimulus-dependent nuclear export of inflammatory mRNAs
Source: eLife. 2017 Oct 9;6:e29630. doi: 10.7554/eLife.29630 (PMC5675595; doi:10.7554/eLife.29630)
Supplement: Figure 3—figure supplement 1—source data 1. — (A) for Figure 3—figure supplement 1A. (B) for Figure 3—figure supplement 1A. (C) Figure 3—figure supplement 4. [file elife-29630-fig3-figsupp1-data1.zip › C. fig. 3 suppl 4.xlsx]

## Sheet: Sheet1
cxcl1	WT			IRAK2 KO
0	1.2	0.5	0.8	1.2	0.4	0.9
1	3.8	2.9	4.1	5.4	8.9	6.5
tnf	WT			IRAK2 KO
0	1.2	3.5	2.4	4.5	2.1	2.6
1	7.8	5.9	5.5	9.4	13.9	10.3
ctnnb1	WT			IRAK2 KO
0	2.2	1.5	3.1	1.5	2.1	2.5
1	1.8	2.9	3.5	2.4	3.9	4.1
