# Supplementary material for: IRAK2 directs stimulus-dependent nuclear export of inflammatory mRNAs
Source: eLife. 2017 Oct 9;6:e29630. doi: 10.7554/eLife.29630 (PMC5675595; doi:10.7554/eLife.29630)
Supplement: Figure 3—figure supplement 1—source data 1. — (A) for Figure 3—figure supplement 1A. (B) for Figure 3—figure supplement 1A. (C) Figure 3—figure supplement 4. [file elife-29630-fig3-figsupp1-data1.zip › A. fig. 3 suppl 1 A.xlsx]

## Sheet: Sheet1
cxcl1	WT			IRAK2 KO
0	1	1	1	1	1	1
1	1231	1123	1029	1342	1021	1123
tnf	WT			IRAK2 KO
0	1	1	1	1	1	1
1	456	412	398	392	412	442
cxcl2	WT			IRAK2 KO
0	1	1	1	1	1	1
1	213	189	211	221	201	198
