# Supplementary material for: IRAK2 directs stimulus-dependent nuclear export of inflammatory mRNAs
Source: eLife. 2017 Oct 9;6:e29630. doi: 10.7554/eLife.29630 (PMC5675595; doi:10.7554/eLife.29630)
Supplement: Figure 3—figure supplement 1—source data 1. — (A) for Figure 3—figure supplement 1A. (B) for Figure 3—figure supplement 1A. (C) Figure 3—figure supplement 4. [file elife-29630-fig3-figsupp1-data1.zip › B. fig. 3 suppl 1 B.xlsx]

## Sheet: Sheet1
cxcl1	WT			IRAK2 KO
Ctrl	0	0	0	0	0	0
LPS	8.2	7.7	9.2	3.2	2.8	2.9
tnf	WT			IRAK2 KO
Ctrl	0	0	0	0	0	0
LPS	5.3	4.9	6.2	2.1	1.9	1.5
cxcl2	WT			IRAK2 KO
Ctrl	0	0	0	0	0	0
LPS	2.1	1.8	2.4	0.6	1.1	1.2
