# Supplementary material for: IRAK2 directs stimulus-dependent nuclear export of inflammatory mRNAs
Source: eLife. 2017 Oct 9;6:e29630. doi: 10.7554/eLife.29630 (PMC5675595; doi:10.7554/eLife.29630)
Supplement: Figure 4—source data 1. — (A) for Figure 4B. (B) for Figure 4C. (C) for Figure 4D. (D) for Figure 4E. (E) for Figure 4F. [file elife-29630-fig4-data1.zip › B. fig. 4c.xlsx]

## Sheet: Sheet1
cxcl1
0	1.1	1.4	1.2
1	5.4	6.8	6.6
2	7.2	8.9	9.3
tnf
0	0.6	0.8	1.1
1	3.7	4.6	4.2
2	7.2	8.8	9.2
