# Supplementary material for: IRAK2 directs stimulus-dependent nuclear export of inflammatory mRNAs
Source: eLife. 2017 Oct 9;6:e29630. doi: 10.7554/eLife.29630 (PMC5675595; doi:10.7554/eLife.29630)
Supplement: Figure 4—source data 1. — (A) for Figure 4B. (B) for Figure 4C. (C) for Figure 4D. (D) for Figure 4E. (E) for Figure 4F. [file elife-29630-fig4-data1.zip › C. fig. 4d.xlsx]

## Sheet: IRAK2 KI
cxcl	WT			IRAK2 KI
0	1.5	1.8	2.1	2.1	1.4	1.7
1	8.6	6.4	8.5	5.3	4.2	4.8
tnf	WT			IRAK2 KI
0	1.4	1.1	1.4	1.5	0.9	1.2
1	11.4	13.2	12.8	8.2	7.8	9.1

## Sheet: IRAK2 KO
cxcl1	WT			IRAK2 KO
0	1.5	2.1	1.8	2.4	1.2	1.7
1	9.8	11.4	12.4	4.8	8.2	7.8
tnf	WT			IRAK2 KO
0	1.8	0.9	1.2	1.1	2.3	1.5
1	15.2	18.1	17.4	11.2	12.4	10.8
