# Supplementary material for: IRAK2 directs stimulus-dependent nuclear export of inflammatory mRNAs
Source: eLife. 2017 Oct 9;6:e29630. doi: 10.7554/eLife.29630 (PMC5675595; doi:10.7554/eLife.29630)
Supplement: Figure 4—source data 1. — (A) for Figure 4B. (B) for Figure 4C. (C) for Figure 4D. (D) for Figure 4E. (E) for Figure 4F. [file elife-29630-fig4-data1.zip › D. fig. 4e.xlsx]

## Sheet: Sheet1
WT								IRAK2 KO
cxcl1	Ctrl			SF2 KD					Ctrl			SF2 KD
0	1	0.8	1.2	0.7	1.2	1.3		0	1	0.8	1.4	0.7	1.2	0.9
1	6.2	4.8	5.5	8.2	9.7	10.4		1	2.3	4.2	3.6	8.2	10.7	11.2
tnf	Ctrl			SF2 KD					Ctrl			SF2 KD
0	1	0.8	1.2	0.7	1.2	0.9		0	0.5	0.8	1.2	0.7	0.8	1.4
1	8.2	7.1	8.4	14.3	17.6	15.2		1	3.5	1.7	2.4	10.9	9.2	7.9
ctnnb1	Ctrl			SF2 KD					Ctrl			SF2 KD
0	12	8.4	9.2	14.3	11.2	10.8		0	13	8.4	9.2	10.3	9.2	11.3
1	8.2	11.5	10.2	16.3	10.6	11.6		1	7.2	14.5	9.2	12.3	7.6	10.4
