# Supplementary material for: IRAK2 directs stimulus-dependent nuclear export of inflammatory mRNAs
Source: eLife. 2017 Oct 9;6:e29630. doi: 10.7554/eLife.29630 (PMC5675595; doi:10.7554/eLife.29630)
Supplement: Figure 4—source data 1. — (A) for Figure 4B. (B) for Figure 4C. (C) for Figure 4D. (D) for Figure 4E. (E) for Figure 4F. [file elife-29630-fig4-data1.zip › E. fig. 4f.xlsx]

## Sheet: Sheet1
WT								IRAK2 KO
cxcl1	Ctrl			SF2 KD					Ctrl			SF2 KD
0	1	1	1	1	1	1		0	1	1	1	1	1	1
1	231	201	245	341	305	324		1	172	144	156	243	224	215
0	1	1	1	1	1	1		0	1	1	1	1	1	1
1	182	165	179	143	126	113		1	192	144	166	121	101	131
tnfa	Ctrl			SF2 KD					Ctrl			SF2 KD
0	1	1	1	1	1	1		0	1	1	1	1	1	1
1	132	156	161	256	289	311		1	162	172	182	231	221	195
0	1	1	1	1	1	1		0	1	1	1	1	1	1
1	143	178	156	112	133	143		1	231	251	241	142	133	155
