# Supplementary material for: IRAK2 directs stimulus-dependent nuclear export of inflammatory mRNAs
Source: eLife. 2017 Oct 9;6:e29630. doi: 10.7554/eLife.29630 (PMC5675595; doi:10.7554/eLife.29630)
Supplement: Figure 4—figure supplement 2—source data 1. [file elife-29630-fig4-figsupp2-data1.xlsx]

## Sheet: Sheet1
cxcl1	WT			IRAK2 KO
0	2.2	1.5	1.7	1.5	0.1	0.9
1	4.8	6.9	6.5	2.4	1.9	3.2
tnf	WT			IRAK2 KO
0	2.2	3.5	1.8	1.5	3.1	2.1
1	3	5.9	6.2	2.4	1.9	2.8
ctnnb1	WT			IRAK2 KO
0	3.2	2.5	4.2	2.5	4.1	3.6
1	4.8	2.9	3.2	2.4	3.9	2.7
