# Supplementary material for: IRAK2 directs stimulus-dependent nuclear export of inflammatory mRNAs
Source: eLife. 2017 Oct 9;6:e29630. doi: 10.7554/eLife.29630 (PMC5675595; doi:10.7554/eLife.29630)
Supplement: Figure 5—source data 1. — (A) for Figure 5B. (B) for Figure 5D. (C) for Figure 5E. (D) for Figure 5F. [file elife-29630-fig5-data1.zip]

Archive with 4 entries (4 files):
- B. fig. 5d.xlsx
- C. fig. 5e.xlsx
- D. fig. 5f.xlsx
- A. fig. 5b.xlsx
