# Supplementary material for: IRAK2 directs stimulus-dependent nuclear export of inflammatory mRNAs
Source: eLife. 2017 Oct 9;6:e29630. doi: 10.7554/eLife.29630 (PMC5675595; doi:10.7554/eLife.29630)
Supplement: Figure 5—source data 1. — (A) for Figure 5B. (B) for Figure 5D. (C) for Figure 5E. (D) for Figure 5F. [file elife-29630-fig5-data1.zip › B. fig. 5d.xlsx]

## Sheet: Sheet1
cxcl1	WT			IRAK2 KO
0	1.2	1.1	1.6	0.8	0.7	1.2
1	11.6	16.4	13.4	7.3	5.2	6.3
tnfa	WT			IRAK2 KO
0	1.6	1.8	0.9	1.1	1.4	0.8
1	14.6	16.4	17.2	11.3	8.2	7.3
