# Supplementary material for: IRAK2 directs stimulus-dependent nuclear export of inflammatory mRNAs
Source: eLife. 2017 Oct 9;6:e29630. doi: 10.7554/eLife.29630 (PMC5675595; doi:10.7554/eLife.29630)
Supplement: Figure 5—source data 1. — (A) for Figure 5B. (B) for Figure 5D. (C) for Figure 5E. (D) for Figure 5F. [file elife-29630-fig5-data1.zip › C. fig. 5e.xlsx]

## Sheet: Sheet1
cxcl1	Ctrl			Aly KD
0	1	1	1	1	1	1
1	156	198	143	43	34	29
0	1	1	1	1	1	1
1	167	122	134	211	178	187
tnf	Ctrl			Aly KD
0	1	1	1	1	1	1
1	89	152	102	25	39	43
0	1	1	1	1	1	1
1	114	154	137	182	224	178
cxcl2	Ctrl			Aly KD
0	1	1	1	1	1	1
1	45	66	54	14	22	26
0	1	1	1	1	1	1
1	72	94	68	132	106	124
