# Supplementary material for: IRAK2 directs stimulus-dependent nuclear export of inflammatory mRNAs
Source: eLife. 2017 Oct 9;6:e29630. doi: 10.7554/eLife.29630 (PMC5675595; doi:10.7554/eLife.29630)
Supplement: Figure 5—source data 1. — (A) for Figure 5B. (B) for Figure 5D. (C) for Figure 5E. (D) for Figure 5F. [file elife-29630-fig5-data1.zip › D. fig. 5f.xlsx]

## Sheet: Sheet1
cxcl1	Ctrl			Aly KD
Untreated	0.1	0.14	0.12	0.08	0.04	0.11
LPS	8.3	8.6	7.92	4.3	2.4	3.2
tnf	Ctrl			Aly KD
Untreated	0.1	0.2	0.17	0.08	0.1	0.12
LPS	2.3	2.6	2.85	1.2	0.8	1.24
