# Supplementary material for: IRAK2 directs stimulus-dependent nuclear export of inflammatory mRNAs
Source: eLife. 2017 Oct 9;6:e29630. doi: 10.7554/eLife.29630 (PMC5675595; doi:10.7554/eLife.29630)
Supplement: Figure 5—source data 1. — (A) for Figure 5B. (B) for Figure 5D. (C) for Figure 5E. (D) for Figure 5F. [file elife-29630-fig5-data1.zip › A. fig. 5b.xlsx]

## Sheet: Sheet1
cxcl1	Ctrl			Aly KD
0	1.2	0.8	0.7	1.1	0.5	0.8
1	19.6	15.2	14.8	10.2	7.9	8.5
tnf	Ctrl			Aly KD
0	1.1	0.7	0.8	0.9	0.4	0.5
1	18.6	14.2	15.7	10.2	6.2	7.8
