# Supplementary material for: IRAK2 directs stimulus-dependent nuclear export of inflammatory mRNAs
Source: eLife. 2017 Oct 9;6:e29630. doi: 10.7554/eLife.29630 (PMC5675595; doi:10.7554/eLife.29630)
Supplement: Figure 6—source data 1. — (A) for Figure 6B. (B) for Figure 6C. (C) for Figure 6D. (D) for Figure 6E. (E) for Figure 6F. [file elife-29630-fig6-data1.zip]

Archive with 5 entries (5 files):
- C. fig. 6d.xlsx
- D. fig. 6e.xlsx
- E. fig. 6f.xlsx
- A. fig. 6b.xlsx
- B. fig. 6c.xlsx
