# Supplementary material for: IRAK2 directs stimulus-dependent nuclear export of inflammatory mRNAs
Source: eLife. 2017 Oct 9;6:e29630. doi: 10.7554/eLife.29630 (PMC5675595; doi:10.7554/eLife.29630)
Supplement: Figure 6—source data 1. — (A) for Figure 6B. (B) for Figure 6C. (C) for Figure 6D. (D) for Figure 6E. (E) for Figure 6F. [file elife-29630-fig6-data1.zip › E. fig. 6f.xlsx]

## Sheet: Sheet1
	CXCL1 WT			CXCL1 Double motifs			CXCL1 51
-	2.3	1.4	2.1	2.8	1.6	1.7	1.8	2.1	2.4
+	16.2	17.9	18.3	10.4	7.9	9.2	8.4	6.2	7.4
