# Supplementary material for: IRAK2 directs stimulus-dependent nuclear export of inflammatory mRNAs
Source: eLife. 2017 Oct 9;6:e29630. doi: 10.7554/eLife.29630 (PMC5675595; doi:10.7554/eLife.29630)
Supplement: Figure 6—source data 1. — (A) for Figure 6B. (B) for Figure 6C. (C) for Figure 6D. (D) for Figure 6E. (E) for Figure 6F. [file elife-29630-fig6-data1.zip › B. fig. 6c.xlsx]

## Sheet: Sheet1
	CXCL1 721-940			CXCL1 790-840			CXCL1 829-835
-	1	1	1	1	1	1	1	1	1
+	153.2	167.8	169.3	52.4	43.2	47.2	21.3	27.6	25.4
