# Supplementary material for: IRAK2 directs stimulus-dependent nuclear export of inflammatory mRNAs
Source: eLife. 2017 Oct 9;6:e29630. doi: 10.7554/eLife.29630 (PMC5675595; doi:10.7554/eLife.29630)
Supplement: Figure 7—source data 1. — (A) for Figure 7A. (B) for Figure 7B. [file elife-29630-fig7-data1.zip › B. fig. 7b.xlsx]

## Sheet: Sheet1
cxcl1	WT					IRAK2 KI
PBS	0.1	0.05	0.003	0.08	0.12	0.06	0.09	0.12	0.005	0.002
LPS	8.2	10.4	11.3	9.2	12.4	3.6	2.3	2.5	3.21	4.2
tnf	WT					IRAK2 KI
PBS	0.2	0.05	0.14	0.004	0.13	0.02	0.009	0.01	0.12	0.008
LPS	7.2	9.8	9.2	10.3	7.8	4.3	3.2	3.9	5.2	2.8
