# Supplementary material for: IRAK2 directs stimulus-dependent nuclear export of inflammatory mRNAs
Source: eLife. 2017 Oct 9;6:e29630. doi: 10.7554/eLife.29630 (PMC5675595; doi:10.7554/eLife.29630)
Supplement: Figure 7—source data 1. — (A) for Figure 7A. (B) for Figure 7B. [file elife-29630-fig7-data1.zip › A. fig. 7a.xlsx]

## Sheet: Sheet1
Hours	WT	IRAK2 KI
72		0
72		0
72		0
72		0
72		0
72		0
72		0
24	1	1
24	1
24	1
24	1	1
24	1	1
12	1	1
12	1	1
12	1
12	1
12	1
12	1
12	1
